# Supplementary material for: Human–Wildlife Conflict Mitigation Based on Damage, Distribution, and Activity: A Case Study of Wild Boar in Zhejiang, Eastern China
Source: Animals (Basel). 2024 May 30;14(11):1639. doi: 10.3390/ani14111639 (PMC11171170; doi:10.3390/ani14111639)
Supplement: Supplementary file 1 [file animals-14-01639-s001.zip]

Archive with 1 entries (1 files):
- animals-3000089-supplementary.pdf
